# Supplementary material for: The Interaction Dynamics of Two Potato Leafroll Virus Movement Proteins Affects Their Localization to the Outer Membranes of Mitochondria and Plastids
Source: Viruses. 2018 Oct 26;10(11):585. doi: 10.3390/v10110585 (PMC6265731; doi:10.3390/v10110585)
Supplement: Supplementary file 1 [file viruses-10-00585-s001.zip]

Archive with 25 entries (24 files):
- 7.viruses-352914 suppl/
- 7.viruses-352914 suppl/.DS_Store
- 7.viruses-352914 suppl/DeBlasio_Viruses_FigureS1.tif
- 7.viruses-352914 suppl/DeBlasio_Viruses_FigureS2.tif
- 7.viruses-352914 suppl/DeBlasio_Viruses_FigureS3.tif
- 7.viruses-352914 suppl/DeBlasio_Viruses_FigureS4.tif
- 7.viruses-352914 suppl/DeBlasio_Viruses_FigureS5.tif
- 7.viruses-352914 suppl/DeBlasio_Viruses_FigureS6.tif
- 7.viruses-352914 suppl/DeBlasio_Viruses_FigureS7.tif
- 7.viruses-352914 suppl/DeBlasio_Viruses_FigureS8.tif
- 7.viruses-352914 suppl/DeBlasio_Viruses_MovieS1.avi
- 7.viruses-352914 suppl/DeBlasio_Viruses_MovieS10.avi
- 7.viruses-352914 suppl/DeBlasio_Viruses_MovieS11.avi
- 7.viruses-352914 suppl/DeBlasio_Viruses_MovieS12.avi
- 7.viruses-352914 suppl/DeBlasio_Viruses_MovieS2.avi
- 7.viruses-352914 suppl/DeBlasio_Viruses_MovieS3.avi
- 7.viruses-352914 suppl/DeBlasio_Viruses_MovieS4.avi
- 7.viruses-352914 suppl/DeBlasio_Viruses_MovieS5.avi
- 7.viruses-352914 suppl/DeBlasio_Viruses_MovieS6_.avi
- 7.viruses-352914 suppl/DeBlasio_Viruses_MovieS7.avi
- 7.viruses-352914 suppl/DeBlasio_Viruses_MovieS8.avi
- 7.viruses-352914 suppl/DeBlasio_Viruses_MovieS9.avi
- 7.viruses-352914 suppl/DeBlasio_Viruses_TableS1.xlsx
- 7.viruses-352914 suppl/DeBlasio_Viruses_TableS2.xlsx
- 7.viruses-352914 suppl/viruses-352914 details of suppl.docx
