# Supplementary material for: The Interaction Dynamics of Two Potato Leafroll Virus Movement Proteins Affects Their Localization to the Outer Membranes of Mitochondria and Plastids
Source: Viruses. 2018 Oct 26;10(11):585. doi: 10.3390/v10110585 (PMC6265731; doi:10.3390/v10110585)
Supplement: Supplementary file 1 [file viruses-10-00585-s001.zip › 7.viruses-352914 suppl/DeBlasio_Viruses_TableS1.xlsx]

## Sheet: Sheet1
Supplementary Table S1. Peptides measured by MS1 peak integration
																		MS1 Peptide Peak Area ([M] + [M+1] + [M+2])g
NCBI Accessiona	Protein Symbolb	Peptide sequencec	Precursor m/zd	Average Precursor RTe	Precursor charge statef	Mock_1-1	Mock_1-2	Mock_2-1	Mock_2-2	Mock_3-1	Mock_3-2	WT_1-1	WT_1-2	WT_2-1	WT_2-2	WT_3-1	WT_3-2	ΔP17_1-1	ΔP17_1-2	ΔP17_2-1	ΔP17_2-2	ΔP17_3-1	ΔP17_3-2	ΔRTD_1-1	ΔRTD_1-2	ΔRTD_2-1	ΔRTD_2-2	ΔRTD_3-1	ΔRTD_3-2	ΔCP_1-1	ΔCP_1-2	ΔCP_2-1	ΔCP_2-2	ΔCP_3-1	ΔCP_3-2	ΔRTC_1-1	ΔRTC_1-2	ΔRTC_2-1	ΔRTC_2-2	ΔRTC_3-1	ΔRTC_3-2
NP_056751.2	CP	K.GNVNGGVQQPR.R [7, 17]	563.292	38.0892	2	7858441	11047997	14570591	12040469	8785669	11713848	59390200368	44119316604	84619981024	101376000000	74443710892	66683041720	125999000000	142689000000	116878000000	124322000000	99315546567	72617989992	46934557068	45420711256	69710963864	73328994662	35714364754	39321336897	9030316927	7838274762	9326654941	11281088988	10588051281	8420167032	22739425308	14222554512	18425495355	11716043443	20058076771	14369217341
		R.VQPVVMVTAPGQPR.R [31, 44]	747.908	67.625	2	491461	7110584	1729550	94345	3318527	1963091	32228038204	50163717600	31086795560	58386278800	22366913940	30696125272	54047124616	93652959112	61004134000	105931000000	41010038432	48667004828	22683279108	42344115888	22867143984	49146649184	19531695632	35280119952	3603094331	5890223951	4066532352	10997619968	6065428348	8115618562	3711427126	9086838809	3821246060	8937255756	10020523776	11038322664
		R.GRGSSETFVFTK.D [64, 75] (missed 1)	439.226	67.0403	3	876316	4964581	7197072	13378193	4712479	34997704	12701738808	16741341784	29982188112	28002212648	17729838921	14942273424	43251690674	43542925156	39769797281	38350573920	31940351888	21475251836	18047769728	21945171028	18686302574	27137460742	12957150288	14407493149	2454649139	2638951576	2657458606	4757502976	3999364906	3899212128	4035118802	5615600354	3340259457	4818028902	8165467651	5058110208
		R.GSSETFVFTK.D [66, 75]	551.774	76.8417	2	22660825	25920010	23529017	5361620	4459640	2403450	204320000000	208437000000	299053000000	312688000000	271708000000	222113000000	500974000000	613071000000	472325000000	595572000000	384565000000	369127000000	149687000000	207344000000	301700000000	366694000000	151232000000	216291000000	28717852182	51591151576	46057734122	58424464128	46491129760	71908623272	56506870608	46918700164	67252499030	48605393408	80005843312	59278133738
		K.DNLVGNSQGSFTFGPSLSDCPAFK.D [76, 99]	1267.57	128.116	2	73605740	322396448	80506363	4621069	29576004	54201930	3266248077	6005692981	10324380320	12979411856	6295517952	7216201089	26381893264	31819601296	29425908472	34731406832	9511533692	11558216561	3958965442	5224930334	14138099362	19500114084	5828277376	6586853347	57195620	117956168	143576068	200095684	134339048	119842188	1144869002	1437154703	641700720	1530848896	1390093344	1642055910
		K.DNLVGNSQGSFTFGPSLSDCPAFKDGILK.A [76, 104] (missed 1)	1020.82	128.495	3	81990860	232206460	29740838	13050076	28870572	40601400	10404152576	14448568428	31750463936	37695980912	18894788992	19547974032	35224494864	45471946112	25077821376	29706105232	29964993116	25780640848	24577463368	26713650464	12746522240	21566894488	13018526544	14837854672	354686208	445012209	183971224	470786624	393427192	272259104	5277811716	5860392876	2172590610	3057131584	4779957694	3833088576
		K.ITSILLQFVSEASSTSSGSIAYELDPHCK.V [111, 139]	1043.84	134.088	3	1025802432	2295958554	295601800	127969744	618730096	614587504	2627899712	2625129020	7342429052	6846771420	6893754592	6722635640	12225003563	13272939692	8786773506	8067984920	7088527156	5846624376	4119731525	4558860466	6393141532	7454290522	4031499075	4517637304	281188624	570013600	153394916	834271584	489991576	286944650	1789909497	1921219848	1299934208	1379150762	1543620537	1493217359
		K.VSSLQSYVNK.F [140, 149]	562.801	65.8142	2	2867762	2227116	5695129	4237038	2119248	3329996	57454830828	47883373568	76627903208	91651763984	67738352852	57322162994	127813000000	158822000000	124528000000	145753000000	101121000000	68900695344	50698009120	66047658908	91140023096	131167000000	43495115904	56941692192	2209728608	1650502016	4105153940	3076540768	2540785493	5032749472	13609730732	12150243268	13446191872	11477776540	17126491712	12301098840
		R.MINGVEWHDSSEDQCR.I [164, 179]	656.594	73.5033	3	2928413	5114566	486602	615194	574123	1381985	3951707969	6655808256	4394993833	6468753912	3072457420	2935699708	8502095348	12990130544	9347195840	12649636816	5197764656	7720334788	2775517751	4735099672	4649294646	8971127844	2102383611	3727063160	123285986	176401112	52908700	234473824	166113196	274909340	284149128	967244880	155650156	902969851	1007748528	1108426636
		K.SSDPAGSFR.V [188, 196]	462.215	50.3614	2	4364047	3256533	3170730	29042930	7652993	3558809	147254000000	102888000000	163997000000	148774000000	146337000000	93846943712	271408000000	240142000000	254886000000	212018000000	235466000000	126076000000	81027456216	73408220002	162577000000	134910000000	78804764512	68678850458	26916443176	14713810148	29401245944	17343885359	20817813512	22559685662	44046566312	21734685012	39513625344	22878655936	47558327568	21949927809
YP_009179365.2	P3a	R.SIVNEYGR.G [37, 44]	469.241	57.6517	2	2227393	860930	504564	9975058	2980345	1630610	646422810	413061056	955561951	1060305550	1002658688	809384047	520943152	454181146	283099326	250959908	650218780	404252212	728327808	654331887	168911971	248867438	328801681	358483243	458767090	269591658	114726406	177529419	165221480	108040495	210303822	109226368	119765764	77240551	187417692	104807680
		R.SIVNEYGRG.- [37, 45] (missed 1)	497.751	58.1439	2	63887754	65525810	48369591	52460400	11448025	3290797	395560880	281065088	796877215	856624792	909304745	706637856	280288135	286977156	126953928	116301257	543466766	363227818	614642799	620257289	99549084	104940887	272645928	266024394	389108711	242540778	32934438	154042792	146663841	31992688	163434877	97773072	63978038	59242245	176457936	90833036
NP_056747.1	P1 and RdRP	R.NDISILVGPPNWEGLLSVK.G [284, 302]	1026.06	131.933	2	12162455	13444497	7410992	3316636	6302347	7781984	39817341	49841423	107604520	121710418	64157750	67477360	199009224	229373804	150003068	156259992	102087378	117255470	130962412	134934820	84019850	143842732	97278748	115871036	44385179	46679819	16120300	28056784	23917599	24660793	12037494	19413796	11546836	22897776	21502404	20598228
	P1 and RdRP	R.VFSDEAVK.E [406, 413]	447.732	53.0744	2	2126410	3659537	3790146	5148368	4352811	2269353	417335072	282739507	271083092	337154382	272501918	192900329	592468800	619098036	701819788	835899680	472369986	288884826	170741372	179329441	584489940	568495191	274592617	322836898	47141629	27538700	70220816	14395043	31689057	59531353	140623658	65409559	158375344	104615983	170982740	81856262
	P1 and RdRP	R.VFSDEAVKELER.E [406, 417] (missed 1)	474.581	79.9389	3	1038528	948521	1279013	695093	5344106	3730971	1126032640	1923689936	2664825343	2231655132	1717410432	1507734000	4079641193	4657430208	3623963144	3952891776	2895019489	2851382784	1743438770	2086535264	1696427696	3279186876	1833427504	2370920704	185926970	296534878	105925398	260434974	208844182	209164934	510753784	737669676	499635936	805410267	1444822832	928941112
	P1 specific	R.INLSEIEEK.I [528, 536]	537.788	78.1411	2	1647323	1786506	533508	1262498	2986695	398938	299470982	229472172	226461858	409479008	242515968	173186840	418183404	620494620	282222088	334479420	319228404	390366052	249869332	349439900	163559675	246696402	174290624	287680204	97430858	211755748	93147316	77923209	79800488	96277142	77587349	47255105	91359129	67800020	84467278	76098820
NP_056750.1	P17	R.TTSWATPK.E [68, 75]	446.232	54.7633	2	6101983	12842400	7441300	7428177	15433802	13302446	4842304032	3673442611	4277500634	4655900704	3938594329	2983267088	97275399	14503236	67004467	43792849	111064746	58388124	3035831440	3606232717	2909633920	3884973216	2981823808	3466921482	1580468736	866660232	1422998912	1049880179	1047432632	1052386048	1649331776	830835396	1378265360	926756736	1984386176	1031893515
		K.YHPSSPTSTSSK.L [132, 143]	426.87	35.8169	3	1045251	15795920	15344007	1088515	17356473	5535857	228869406	739296048	742439549	885505120	388187672	523875412	64369219	54741877	58330487	43728499	5376264	26179278	972770864	681699974	356730904	583693792	563714405	498887992	230742616	105883039	23965233	70922195	76409581	64416811	80373654	173844914	54021875	132853100	243085822	184587470
ABD64612.1	IgG	K.APSVFPLAPCCGDTPSSTVTLGCLVK.G [4, 29]	1351.12	135.321	2	15030994108	13836245056	11779760478	8276518928	16714517984	14680938576	8981631564	10017268384	10337885996	12011972096	10379161035	10203999760	13031406704	16382213440	12070464640	15368779752	11053420556	10857164032	9325752832	10529958216	12289937584	14884971828	11006402080	12004513462	10132069700	11681187880	9237568768	14355686112	11632976424	18443554968	9344961396	11336811388	5242343245	13761264908	12883686276	10718727248
		K.DTLMISR.T [124, 130]	426.218	55.9458	2	101884000000	115949000000	123933000000	180293000000	162211000000	94726953788	190890000000	136336000000	85477510992	99010083084	119170000000	81741967416	85518132304	97164130284	86719877792	89099835312	136909000000	85722594202	81509140234	94208668492	112391000000	130622000000	94152726320	121720000000	127218000000	105281000000	167056000000	131147000000	113195000000	126213000000	159920000000	93976964510	172472000000	109484000000	152513000000	89181702216
		R.VVSTLPIAHQDWLRGK.E [177, 192] (missed 1)	607.344	88.0086	3	705230608	847323431	860074240	779332992	1217043456	1053823872	932612736	1008277792	856457952	878228768	960624864	707328960	762252832	934603088	719015376	839894208	1001626208	803950256	643370608	876786688	822230176	794413200	727847904	961346032	643621088	1208562032	771433384	1104190944	915679008	1254855568	940950800	596639424	806838080	852271104	1226388144	608936672
		K.ALPAPIEK.T [202, 209]	419.755	59.03	2	245374000000	244588000000	268163000000	375106000000	391995000000	225803000000	382424000000	315770000000	198237000000	194872000000	256446000000	201717000000	225425000000	244411000000	220263000000	246244000000	300159000000	189708000000	196506000000	225508000000	240518000000	320712000000	235756000000	266037000000	327496000000	207520000000	336303000000	319741000000	279471000000	347910000000	358691000000	204949000000	371094000000	250921000000	347162000000	213702000000
		K.NGKAEDNYK.T [259, 267] (missed 1)	519.746	27.3292	2	418688900	292647964	610820531	854132336	689345816	452668987	784284165	531396306	465309102	653485453	578494052	505951050	481315652	775242746	592157762	779198578	664930274	467967764	339786953	418388288	760805973	650060091	588499202	289650062	475809735	380382954	626803604	489370503	592451556	647455094	599938653	324840104	898232054	486260769	786065517	308858206
		K.AEDNYKTTPAVLDSDGSYFLYSK.L [262, 284] (missed 1)	862.075	98.0589	3	726466224	889253075	739674704	366226674	455444784	372849408	467602000	608282576	753828576	955068000	718902128	620806536	420992800	662569696	483175112	526319792	527516720	576417872	711652489	871210480	387728296	585934832	521545680	632471200	629930438	801379904	224914916	767013216	645759824	545025712	457903296	694797840	374808720	668829584	607342720	591808896
		K.TTPAVLDSDGSYFLYSK.L [268, 284]	932.454	102.045	2	11695646736	15016768932	10601171928	10428746336	17617084866	17289857600	16629025096	15470024500	9015015158	11286125766	10685113388	9664196108	13737860259	14860709876	11948967308	13520576848	10557955288	9914142642	6743630867	9730942081	12439384248	13709289160	10094064276	11500828864	7822415865	10603772814	18198789696	13153772278	10733615872	19591143546	10984586312	9565438529	13739606992	11748223116	9932202207	9792531256
		K.LSVPTSEWQR.G [285, 294]	601.812	78.7103	2	66938186304	84366839584	61783895536	65556941696	125761000000	77109271476	108325000000	85459872208	46347243956	46160933248	60297537888	50421238136	68182059872	82367367040	67256762266	79924156232	63556437504	64292045648	39974875636	51114389828	69732184672	75544721200	56109871544	77306654920	43400883384	72548067216	121635000000	90142240168	71544433430	143639000000	72796669840	46898700500	85905289344	70698552512	81797217336	55122897104
		R.GDVFTCSVMHEALHNHYTQK.S [295, 314]	793.682	75.0947	3	4236799672	5825094016	3526128000	3079237056	5869705344	3796896768	5248258688	6064413568	2496004032	2533134080	2239171648	2940238656	4130780032	5152915968	3677964864	4180113920	3216528704	3837944320	2402073600	3334013888	3869829120	5867126016	3432796992	4449738368	2641045312	2514600448	4762579072	5415585664	3924779904	2432277440	2993918848	2859659584	3268244992	3883081966	3529251072	2622248448
AAA56730.1	Protein A	K.KLNESQAPK.A [97, 105] (missed 1)	507.783	32.3486	2	450150000000	470317000000	464682000000	562954000000	804942000000	651281000000	890465000000	604901000000	342973000000	423080000000	503439000000	489730000000	559754000000	621362000000	591988000000	626348000000	543320000000	438559000000	290881000000	295402000000	609212000000	654663000000	451501000000	493897000000	452098000000	418674000000	820301000000	502724000000	427378000000	819469000000	499147000000	351400000000	709410000000	501002000000	621798000000	520091000000
		K.ADNNFNK.E [106, 112]	411.691	31.6794	2	12577864192	11523917386	14717792192	16221643008	36144472832	25659402098	26401607296	18874822400	10195051840	9898779691	16058222442	13324595177	17182077228	14654803856	22591987782	19477877100	18348959508	12247897237	9045147456	7875161504	24392441856	22908666752	16559057608	15555917438	15843160704	12763662192	43445487392	14625890836	15201726400	47101505024	12189346568	10278414216	20259166720	17228587008	23480969267	15544689472
		R.NGFIQSLK.D [133, 140]	453.756	76.6317	2	28893705972	33697266597	46083177720	45777705226	116497000000	74843751476	61194734744	59349038864	40225290816	45901752112	63123921632	53449966336	52230694512	71277611726	73787343888	95875201354	61846879136	57833648576	25029355000	34961252016	93123468460	111844000000	53301801514	77531796656	23599612080	47408053008	147291000000	72374762712	50660320592	200489000000	30636468512	27274177390	70026187584	52874110292	78794158403	56279784160
		R.NGFIQSLKDDPSQSANLLAEAK.K [191, 212] (missed 1)	782.736	97.1386	3	197615000000	213532000000	309480000000	262685000000	506381000000	394579000000	187787000000	240288000000	278197000000	332941000000	372006000000	348246000000	290004000000	353789000000	369359000000	423458000000	337724000000	296901000000	185356000000	210911000000	351482000000	397428000000	287940000000	361070000000	188225000000	237245000000	367896000000	351740000000	306785000000	485001000000	189514000000	213384000000	201288000000	295058000000	421507000000	330015000000
		K.DDPSQSANLLAEAKK.L [199, 213] (missed 1)	529.606	66.6528	3	5244615808	5897246939	6393737166	4829870864	15345035148	9604418304	6718911266	6427684736	5177261209	4746911690	8165976838	6510784212	6683781120	7243678406	7129775744	7398128128	7922695424	5543345310	3690920064	4309774208	5995722180	8517029376	7139272922	8173860852	5039903975	4537171072	8447137586	7426104832	6957521493	12698925952	4163710848	4755599296	5577433920	6928914432	11203037824	7592217088
		K.LNDAQAPK.A [214, 221]	428.73	35.6728	2	36447244896	31624672164	42774219642	65754732128	62328538805	38334802432	61830607928	49063880332	36514209269	38583034160	45093659840	40780851936	39111757392	41998737936	38839948842	39523168870	50608812064	34618753932	33809781672	28444884804	35862806064	40998655384	40871952208	36975343482	53542241096	33825678192	50014586864	35863112602	35982250196	48611433336	58078441452	32731508628	61108536778	36359646771	61630296790	39829003278
		K.FNKEQQNAFYEILHLPNLTEEQR.N [226, 248] (missed 1)	954.479	119.497	3	7740299168	9314437248	9470292419	7004743872	15069365780	9257497901	9035685874	12826690968	11679463572	12382872612	12706188972	11123305418	11174826100	16356894599	12549331200	16227464688	11328940058	9157105108	8428133888	10343712624	9302704866	11505817652	13109976760	16962200868	8354643536	7938310844	9807644280	13737593155	12375843328	11208399130	9023361250	7612628330	8542690085	9099421952	14111949056	9367235878
		K.EQQNAFYEILHLPNLTEEQR.N [229, 248]	824.743	124.489	3	211679000000	226790000000	282802000000	169507000000	459205000000	366915000000	233503000000	309163000000	268278000000	321524000000	336995000000	303603000000	279540000000	378188000000	289842000000	376100000000	337168000000	292896000000	219731000000	254322000000	244399000000	301531000000	321464000000	388753000000	231252000000	253468000000	276088000000	348604000000	316028000000	373418000000	199313000000	221495000000	195985000000	278888000000	395702000000	316268000000
