# Supplementary material for: The Interaction Dynamics of Two Potato Leafroll Virus Movement Proteins Affects Their Localization to the Outer Membranes of Mitochondria and Plastids
Source: Viruses. 2018 Oct 26;10(11):585. doi: 10.3390/v10110585 (PMC6265731; doi:10.3390/v10110585)
Supplement: Supplementary file 1 [file viruses-10-00585-s001.zip › 7.viruses-352914 suppl/DeBlasio_Viruses_TableS2.xlsx]

## Sheet: Sheet1
	Supplementary Table S2. Primers used in the construction of BiFC and FP fusion expression clones
		Constructa	Primerb	Sequence of Primer 5' -------> 3'c
		P17-nYFP and P17-cYFP	P17-BIFC-Pac1-F	TTAATTAACATGTCAATGGTGGTGTACAACAAC
			P17-BIFC-Asc1-R	GGCGCGCCCTCCGCGCTTGATAAGTTTTGG
		P3a-nYFP and P3a-cYFP	PLRV-ORF3a-Pac1-F	TTAATTAACATGGATTATAAATTCTTAGCG
			PLRV-ORF3a-Asc1-R	GGCGCGCCCACCACGACCGTACTCATTAAC
		nYFP-mRFP and cYFP-mRFP	TTFP-attB1-F	GGGGACAAGTTTGTACAAAAAAGCAGGCTTAGGCCGGCCTGGAGGTGGAGGTGGAGCTG
			TAA-TTFP-attB2_R	GGGGACCACTTTGTACAAGAAAGCTGGGTGTTAGGCCCCAGCGGCCGCAGCAGCACCAGC
		nYFP-P3a, cYFP-P3a and EYFP-P3a	P3awost-attB1-F	GGGGACAAGTTTGTACAAAAAAGCAGGCTTAGATTATAAATTCTTAGCGGGATTCG
			P3awstp-attB2-R	GGGGACCACTTTGTACAAGAAAGCTGGGTGTTAACCACGACCGTACTCATTAAC
		P3a-ECFP	P3awst-attB1-F	GGGGACAAGTTTGTACAAAAAAGCAGGCTTAAACAATGGATTATAAATTCTTAGCGGG
			P3awostp-attB2-R	GGGGACCACTTTGTACAAGAAAGCTGGGTGACCACGACCGTACTCATTAAC
		P17-ECFP	P17wst-attB1-F	GGGGACAAGTTTGTACAAAAAAGCAGGCTTAAACAATGTCAATGGTGGTGTACAACAAC
			P17wostp-attB2-R	GGGGACCACTTTGTACAAGAAAGCTGGGTGTCCGCGCTTGATAAGTTTTGGC
		mRFP-EYFP	ATG-TTFP-attB1-F	GGGGACAAGTTTGTACAAAAAAGCAGGCTTAAACAATGGGCCGGCCTGGAGGTGGAGGTGGAGCTG
			TTFP-attB2-R	GGGGACCACTTTGTACAAGAAAGCTGGGTGTTAGGCCCCAGCGGCCGCAGCAGCACCAGC
		EYFP-P3a DCT	P3awost-attB1-F	GGGGACAAGTTTGTACAAAAAAGCAGGCTTAGATTATAAATTCTTAGCGGGATTCG
			PLRV-P3a-ΔCT-attB2-R	GGGGACCACTTTGTACAAGAAAGCTGGGTGTTATAGGTAAACAAAATATAAACCGGCTAC
			PLRV-P3a-K30R44 F1	GTTTACCTAGCTATTTCCTCCCAC
			PLRV-P3a-R44-attB2-R	GGGGACCACTTTGTACAAGAAAGCTGGGTGTTAACCAGCACCGTACTC
		EYFP-P3a K30R44 to A30A44
			P3awost-attB1-F	GGGGACAAGTTTGTACAAAAAAGCAGGCTTAGATTATAAATTCTTAGCGGGATTCG
			PLRV-P3a-K30R44 R1	CACGTGGGAGGAAATAGC
		PLRV-P3a-N40E41 to A40A41	P3awost-attB1-F	GGGGACAAGTTTGTACAAAAAAGCAGGCTTAGATTATAAATTCTTAGCGGGATTCG
			PLRV-P3a-N40E41-attB2-R	GGGGACCACTTTGTACAAGAAAGCTGGGTGTTAACCACGACCGTAAGCAGCAAC
		EYFP-P3a-R44 to A44	P3awost-attB1-F	GGGGACAAGTTTGTACAAAAAAGCAGGCTTAGATTATAAATTCTTAGCGGGATTCG
			PLRV-P3a-R44-attB2-R	GGGGACCACTTTGTACAAGAAAGCTGGGTGTTAACCAGCACCGTACTC
			PLRV-P3a-S32 F	GTTTACCTAAAGATTGCTTCCCAC
			P3awstp-attB2-R	GGGGACCACTTTGTACAAGAAAGCTGGGTGTTAACCACGACCGTACTCATTAAC
		EYFP-P3a-S32 to A32
			P3awost-attB1-F	GGGGACAAGTTTGTACAAAAAAGCAGGCTTAGATTATAAATTCTTAGCGGGATTCG
			PLRV-P3a-S32 R	AGCAATCTTTAGGTAAACAAAATATAAACC
